# Supplementary material for: Preliminary Study on the Genetic Structure and Functional Candidate Genes of Grassland-Thoroughbreds Based on Whole-Genome Resequencing
Source: Animals (Basel). 2025 May 19;15(10):1462. doi: 10.3390/ani15101462 (PMC12108167; doi:10.3390/ani15101462)
Supplement: Supplementary file 1 [file animals-15-01462-s001.zip]

Archive with 8 entries (8 files):
- Supplementary Figure S1 Breeding technology roadmap for the Grassland-Thoroughbred.tif
- Supplementary Figure S2 The distribution of indels on different chromosomes.png
- Supplementary Table S1 Information on the downloaded data in the present study.xlsx
- Supplementary Table S2  DNA quality.xlsx
- Supplementary Table S3 Quality control of sequencing results for different horse breeds.xlsx
- Supplementary Table S4 ANNOVAR annotation results.xlsx
- Supplementary Table S5 Gene annotation of top 1% outlier genomic regions from Fst and θπ Ratio.xlsx
- Supplementary Table S6  Functional enrichment analysis of candidate genes.xlsx
