# Supplementary material for: Preliminary Study on the Genetic Structure and Functional Candidate Genes of Grassland-Thoroughbreds Based on Whole-Genome Resequencing
Source: Animals (Basel). 2025 May 19;15(10):1462. doi: 10.3390/ani15101462 (PMC12108167; doi:10.3390/ani15101462)
Supplement: Supplementary file 1 [file animals-15-01462-s001.zip › Supplementary Table S1 Information on the downloaded data in the present study.xlsx]

## Sheet: Sheet1
Information on the downloaded data in the present study
Breed	Samples	Accession ID（NCBI）
Mongolian horse	8	SRR8442560; SRR8442561; SRR8442570; SRR8442574; SRR8442585; SRR8442600; SRR8442601; SRR8442604
Thoroughbred horse	13	SRR505867; SRR515202; SRR515203; SRR515204; SRR515205; SRR515206; SRR515208; SRR515209; SRR515211; SRR515212; SRR515213; SRR515214; SRR515215
