# Supplementary material for: Preliminary Study on the Genetic Structure and Functional Candidate Genes of Grassland-Thoroughbreds Based on Whole-Genome Resequencing
Source: Animals (Basel). 2025 May 19;15(10):1462. doi: 10.3390/ani15101462 (PMC12108167; doi:10.3390/ani15101462)
Supplement: Supplementary file 1 [file animals-15-01462-s001.zip › Supplementary Table S2 DNA quality.xlsx]

## Sheet: Sheet1
sample	Concentration (ng/µL)	Volume (µL)	Total Amount (µg)	Test Conclusion
XL_9	73.06	60	4.38	Pass
XL_4	73.5	60	4.41	Pass
CY_172	80.23	60	4.81	Pass
MG_14	81.04	60	4.86	Pass
CY_173	81.95	60	4.92	Pass
XL_3	82.43	60	4.95	Pass
XL_5	82.7	60	4.96	Pass
XL_19	83.87	60	5.03	Pass
XL_6	84.24	60	5.05	Pass
XL_15	84.68	60	5.08	Pass
XL_22	85.56	60	5.13	Pass
XL_31	86.52	60	5.19	Pass
MG_15	86.61	60	5.2	Pass
CY_174	88.08	60	5.28	Pass
XL_16	88.95	60	5.34	Pass
XL_2	89.29	60	5.36	Pass
XL_1	90.47	60	5.43	Pass
MG_16	90.64	60	5.44	Pass
CY_176	94.52	60	5.67	Pass
XL_10	95.33	60	5.72	Pass
CY_54	96.31	60	5.78	Pass
MG_20	96.6	60	5.8	Pass
MG_17	97.1	60	5.83	Pass
XL_7	97.21	60	5.83	Pass
XL_28	99.77	60	5.99	Pass
MG_13	100.04	60	6	Pass
XL_35	100.51	60	6.03	Pass
XL_17	100.55	60	6.03	Pass
CY_124	100.63	60	6.04	Pass
XL_27	101.65	60	6.1	Pass
MG_12	101.86	60	6.11	Pass
CY_206	103.23	60	6.19	Pass
CY_187	103.54	60	6.21	Pass
MG_18	103.64	60	6.22	Pass
XL_26	104.42	60	6.26	Pass
MG_19	104.67	60	6.28	Pass
XL_14	105.28	60	6.32	Pass
CY_32	105.33	60	6.32	Pass
CY_119	105.6	60	6.34	Pass
XL_29	106.3	60	6.38	Pass
XL_24	106.83	60	6.41	Pass
CY_11	107.07	60	6.42	Pass
XL_23	108.66	60	6.52	Pass
CY_95	109.6	60	6.58	Pass
XL_21	110.06	60	6.6	Pass
CY_213	113.23	60	6.79	Pass
CY_78	113.89	60	6.83	Pass
CY_180	115.34	60	6.92	Pass
XL_12	117.09	60	7.03	Pass
CY_12	119.56	60	7.17	Pass
XL_30	119.82	60	7.19	Pass
MG_11	120.24	60	7.21	Pass
XL_13	121.92	60	7.32	Pass
CY_41	122.06	60	7.32	Pass
XL_20	122.47	60	7.35	Pass
CY_198	126.58	60	7.59	Pass
XL_8	128.87	60	7.73	Pass
XL_11	128.89	60	7.73	Pass
XL_32	130.65	60	7.84	Pass
CY_210	132.79	60	7.97	Pass
XL_18	134.86	60	8.09	Pass
CY_188	137.21	60	8.23	Pass
CY_197	137.73	60	8.26	Pass
CY_86	141.87	60	8.51	Pass
XL_25	145.83	60	8.75	Pass
XL_34	146.2	60	8.77	Pass
MG_21	148.09	60	8.89	Pass
XL_33	148.28	60	8.9	Pass
XL_36	148.89	60	8.93	Pass
CY_66	148.89	60	8.93	Pass
CY_96	149.61	60	8.98	Pass
CY_195	155.15	60	9.31	Pass
CY_81	157.28	60	9.44	Pass
CY_175	163.81	60	9.83	Pass
CY_5	164.17	60	9.85	Pass
CY_216	168.91	60	10.13	Pass
CY_212	171.13	60	10.27	Pass
CY_21	172	60	10.32	Pass
CY_84	174.97	60	10.5	Pass
CY_4	176.85	60	10.61	Pass
CY_108	178.3	60	10.7	Pass
CY_24	238.52	60	14.31	Pass
