# Supplementary material for: Preliminary Study on the Genetic Structure and Functional Candidate Genes of Grassland-Thoroughbreds Based on Whole-Genome Resequencing
Source: Animals (Basel). 2025 May 19;15(10):1462. doi: 10.3390/ani15101462 (PMC12108167; doi:10.3390/ani15101462)
Supplement: Supplementary file 1 [file animals-15-01462-s001.zip › Supplementary Table S3 Quality control of sequencing results for different horse breeds.xlsx]

## Sheet: Sheet1
Quality control of sequencing results for different horse breeds
samples	Raw Reads	Clean Reads	Raw Base（G）	Clean Base（G）	Q20（%）	Q30（%）	GC（%）
MG_10	294455119	287334804	88.34	85.94	98.45	95.75	42.39
MG_11	318315860	311796826	95.49	93.25	97.43	93.7	42.73
MG_12	344646145	340120822	103.39	101.69	97.97	94.89	42.8
MG_13	410868198	405187340	123.26	121.19	97.87	94.69	43.11
MG_14	273688727	269579887	82.11	80.57	97.2	92.84	43.47
MG_15	323039998	316319649	96.91	94.63	96.52	91.66	42.79
MG_16	346964428	339266458	104.09	101.46	96.38	91.33	42.96
MG_17	286607061	281743559	85.98	84.3	97.85	94.75	42.66
MG_18	287251820	281987740	86.18	84.31	96.87	92.08	42.31
MG_19	342788154	339822399	102.84	101.58	98.15	95.25	42.89
MG_2	77856973	76304540	19.4	19	97.85	94.38	41.2
MG_20	304797943	298330335	91.44	89.25	96.46	91.52	42.94
MG_21	324738319	316800560	97.42	94.76	96.93	92.25	42.68
MG_3	61700009	60328635	15.43	15.01	96.88	93.76	42
MG_4	45519126	44188888	11.38	11.04	95.26	90.68	38.75
MG_5	61941834	59330496	15.49	14.8	93.67	88.11	42.46
MG_6	76992481	74966614	19.25	18.7	95.4	90.92	38.37
MG_7	61369258	59713932	15.34	14.89	95.47	91.07	38.69
MG_8	70465898	68789647	17.62	17.18	96.43	92.88	38.97
TB_1	221234170	205498773	46.02	42.49	97.83	93.25	41.79
TB_10	200887652	190971306	41.78	39.45	97.85	94.21	40.71
TB_11	246618258	229545636	51.3	48	97.52	92.24	40.76
TB_12	254051029	232713558	52.84	48.12	96.92	90.69	40.8
TB_13	244207405	226508825	50.8	46.82	97.3	91.77	40.56
TB_15	220802305	189203826	45.93	39.08	95.14	87	42.43
TB_2	225716953	211235924	46.95	43.7	97.81	93.21	40.77
TB_3	229936248	213206601	47.83	44.08	97.45	92.56	40.78
TB_5	220001399	205305641	45.76	42.45	97.67	93	40.99
TB_6	245242121	227344891	51	47	97.73	92.4	40
TB_7	255719715	234654201	53	48.4	97.37	91.13	41
TB_8	203687722	191641929	42.37	39.65	98.16	94.38	41.44
TB_9	208505749	195924467	43.37	40.55	98.17	94.22	41.02
XL_1	205514144	203036536	30.83	30.46	96.37	90.79	42.53
XL_10	217098494	213933782	32.56	32.09	96.54	91.16	42.59
XL_11	184447084	182167404	27.67	27.33	96.33	90.73	41.84
XL_12	194429746	191978474	29.16	28.8	96.67	91.41	41.7
XL_13	167602442	165253402	25.14	24.79	97.43	93.13	42.98
XL_14	181544006	178913246	27.23	26.84	96.67	91.51	42.57
XL_15	166252334	164023808	24.94	24.6	96.62	91.33	42.65
XL_16	188239760	185868140	28.24	27.88	96.51	91.15	42.66
XL_17	170813050	168325872	25.62	25.25	96.57	91.31	42.95
XL_18	172086770	170055228	25.81	25.51	96.87	91.92	42.77
XL_19	174124134	172000426	26.12	25.8	96.74	91.68	42.66
XL_2	199256656	196759510	29.89	29.51	96.37	90.82	42.42
XL_20	177327818	175182858	26.6	26.28	96.97	92.1	42.6
XL_21	172048924	169980162	25.81	25.5	97.25	92.74	42.78
XL_22	172563448	170625502	25.88	25.59	97.24	92.64	42.26
XL_23	172031400	170009534	25.8	25.5	97.15	92.53	42.63
XL_24	171690372	169430494	25.75	25.41	96.92	92.04	42.84
XL_25	172568128	170369844	25.89	25.56	97.1	92.4	42.35
XL_26	170996164	169194224	25.65	25.38	97	92.12	41.99
XL_27	172688740	170693664	25.9	25.6	97.21	92.64	41.99
XL_28	174958452	173018692	26.24	25.95	97.12	92.46	42.33
XL_29	173071236	171013196	25.96	25.65	97.04	92.27	42.52
XL_3	190043512	187736008	28.51	28.16	96.27	90.54	42.3
XL_30	175250230	173184468	26.29	25.98	97	92.2	42.47
XL_31	207051830	204225950	31.06	30.63	97.02	92.28	43.22
XL_32	208969426	206334382	31.35	30.95	96.93	92.05	42.78
XL_33	168242788	166234360	25.24	24.94	96.88	91.91	42.44
XL_34	176771878	174502488	26.52	26.18	97.08	92.4	42.75
XL_35	171210108	168932014	25.68	25.34	96.57	91.3	42.55
XL_36	171718884	169742194	25.76	25.46	96.85	91.87	42.23
XL_4	188807908	186188182	28.32	27.93	96.65	91.4	42.75
XL_5	190246598	187826362	28.54	28.17	96.36	90.77	42.66
XL_6	195433602	192693260	29.32	28.9	96.54	91.21	43.13
XL_7	183887914	181546134	27.58	27.23	96.59	91.28	42.62
XL_8	189130606	186627664	28.37	27.99	96.63	91.34	42.63
XL_9	199296372	196792752	29.89	29.52	96.18	90.39	42.44
CY_108	190189780	187515996	28.53	28.13	95.78	89.73	43.25
CY_11	193880922	191547066	29.08	28.73	96.53	91.1	42.76
CY_119	251045600	247823230	37.66	37.17	96.23	90.51	42.54
CY_12	189444542	186870108	28.42	28.03	96.38	90.78	42.99
CY_124	254226058	250211986	38.13	37.53	96.53	91.08	42.92
CY_172	188608572	185961570	28.29	27.89	96.2	90.49	43.06
CY_173	189291828	186783832	28.39	28.02	96.38	90.84	42.72
CY_174	190677832	188292132	28.6	28.24	96.4	90.86	42.89
CY_175	196599206	193940816	29.49	29.09	96.14	90.4	42.89
CY_176	189629824	186975834	28.44	28.05	96.1	90.25	42.72
CY_180	185949392	183490448	27.89	27.52	96.3	90.68	42.64
CY_187	185692636	183129082	27.85	27.47	96.41	90.92	42.86
CY_188	217367060	214329158	32.61	32.15	96.51	91.14	42.59
CY_195	188483856	186185616	28.27	27.93	96.41	90.83	42.51
CY_197	189639218	186828632	28.45	28.02	96.73	91.58	43.06
CY_198	186294050	183822542	27.94	27.57	96.3	90.69	42.67
CY_206	188992854	186452362	28.35	27.97	96.21	90.47	42.65
CY_21	187150302	184807956	28.07	27.72	96.25	90.53	42.77
CY_210	189213244	186488208	28.38	27.97	96.49	91.12	42.92
CY_212	219283136	216043210	32.89	32.41	96.12	90.38	43.29
CY_213	183663654	181079884	27.55	27.16	96.5	91.15	43.3
CY_216	192842970	189993992	28.93	28.5	96.35	90.73	42.63
CY_24	193221276	190594084	28.98	28.59	96.21	90.38	43.42
CY_32	202975448	200263216	30.45	30.04	96.41	90.83	43.3
CY_4	238272200	235116334	35.74	35.27	96.18	90.39	43.28
CY_41	229612496	226536200	34.44	33.98	95.62	89.41	42.84
CY_5	171062270	167265888	25.66	25.09	97.66	93.89	45.35
CY_54	190113314	187542064	28.52	28.13	96.55	91.07	43.01
CY_66	193830240	190622074	29.07	28.59	96.82	91.67	43.17
CY_78	197490814	195256244	29.62	29.29	95.74	89.65	42.6
CY_81	190224302	188154338	28.53	28.22	95.62	89.4	42.58
CY_84	190212810	187724908	28.53	28.16	95.9	89.95	43.02
CY_86	188645264	186211978	28.3	27.93	96.2	90.44	42.98
CY_95	188727596	185955096	28.31	27.89	96.62	91.29	43.22
CY_96	225517534	221933456	33.83	33.29	96.68	91.53	43.76
