# Supplementary material for: Preliminary Study on the Genetic Structure and Functional Candidate Genes of Grassland-Thoroughbreds Based on Whole-Genome Resequencing
Source: Animals (Basel). 2025 May 19;15(10):1462. doi: 10.3390/ani15101462 (PMC12108167; doi:10.3390/ani15101462)
Supplement: Supplementary file 1 [file animals-15-01462-s001.zip › Supplementary Table S4 ANNOVAR annotation results.xlsx]

## Sheet: Sheet1
ANNOVAR annotation results
Region	MG	TB	XL	CY	ALL
Exonic	236843	92781	143374	125373	218810
Stopgain	880	539	722	644	1142
Stoploss	121	78	103	93	142
Synonymous	143197	46666	72051	57556	114004
Nonsynonymous	87268	42321	65764	62804	97317
Unknown	5377	3177	4734	4276	6205
Splice site	642	370	538	474	872
ncRNA	859483	532838	766870	668928	1092670
Exonic	158620	98519	142678	126046	200367
Splice site	370	204	316	270	470
Intronic	700493	434115	623876	542612	891833
UTR	249513	139184	215057	186781	317591
Intronic	6252061	3747329	5515562	4784585	8001239
Upstream/Downstream	313873	188303	281850	248003	391905
Intergenic	10174422	6381120	9128904	8039191	12607031
Ts/Tv	1.96	1.92	1.96	1.94	1.95
Total	18086837	11081925	16052155	14053335	22630118
