# Supplementary material for: Preliminary Study on the Genetic Structure and Functional Candidate Genes of Grassland-Thoroughbreds Based on Whole-Genome Resequencing
Source: Animals (Basel). 2025 May 19;15(10):1462. doi: 10.3390/ani15101462 (PMC12108167; doi:10.3390/ani15101462)
Supplement: Supplementary file 1 [file animals-15-01462-s001.zip › Supplementary Table S5 Gene annotation of top 1% outlier genomic regions from Fst and θπ Ratio.xlsx]

## Sheet: Sheet1
Top 1% annotated genes of θπ ratio (CYvsMG)	Top 1% annotated genes of Fst (CYvsMG)	Top 1% annotated genes of θπ ratio (CYvsTB)	Top 1% annotated genes of Fst (CYvsTB)	Top 1% annotated genes of θπ ratio (CYvsXL)	Top 1% annotated genes of Fst (CYvsXL)
TARSL2	UBE3A	ADAMTS17	SECISBP2L	APBA2	OCA2
APBA2	OCA2	DUT	SHC4	MCEE	FAH
MCEE	FAH	SLC12A1	C1H15orf48	TRPM1	ZFAND6
MPHOSPH10	ZFAND6	LOC106782180	SLC30A4	NRG4	BCL2A1
OCA2	BCL2A1	LOC111767871	SPATA5L1	TMEM266	LOC100050004
TLN2	PKM	EHD4	GATM	ETFA	MORF4L1
TCF12	GRAMD2A	SPTBN5	SPG11	MEGF11	LOC111775272
TMCO5A	SENP8	PLA2G4B	EIF3J	RFX7	ADAMTS7
LOC111768329	MYO9A	JMJD7	CTDSPL2	NEDD4	UBE2Q2
LOC100072092	NR2E3	MAPKBP1	CASC4	TMCO5A	FBXO22
LOC100072099	THSD4	MGA	PLA2G4D	LOC111767413	NRG4
LOC111775721	SPESP1	TYRO3	PLA2G4E	LOC111768988	TMEM266
LOC100072107	ANP32A	RPAP1	PLA2G4B	SLC25A21	ETFA
LOC100072110	INPP5A	LTK	JMJD7	MIPOL1	TSPAN3
LOC100058263	PWWP2B	ITPKA	EHD4	POLE2	PEAK1
LOC100072112	PRTG	RTF1	SPTBN5	KLHDC1	THSD4
LOC100072117	LRRC27	NDUFAF1	MAPKBP1	KLHDC2	NEDD4
LOC100072120	PRLHR	NUSAP1	MGA	VCPKMT	PRTG
LOC100072129	FAM204A	OIP5	TYRO3	SOS2	MDGA2
LOC100072464	PDZD8	INO80	RPAP1	RTRAF	PTGDR
LOC100072469	SLC18A2	CHAC1	NUSAP1	NID2	LOC111769596
LOC100072473	PNLIP	DLL4	OIP5	LRMDA	PTGER2
LOC100072477	HSPA12A	PRKD1	CHP1	KCNMA1	NT5C2
LOC100072479	C1H10orf82	C1H14orf28	EXD1	ADAM12	CNNM2
LOC100072489	PNLIPRP2	KLHL28	INO80	TEX36	C1H10orf76
LOC100072493	PNLIPRP1	TOGARAM1	LOC100072061	LOC100052105	KCNIP2
JAKMIP3	PNLIPRP3	PANK1	LOC100072071	GPRIN2	BTRC
BNIP3	TRAPPC6B	RPL11	LOC102148296	FAM213A	LOC106782070
RTRAF	PNN	LOC111772417	LOC100072083	DYDC2	LBX1
NID2	MIA2	ELOA	LOC100058220	DYDC1	ABCC2
SORCS1	MDGA2	LOC111772418	LOC100072089	MAT1A	CUTC
R3HCC1L	ENTPD1	SKI	LOC100072092	SFTPA1	COX15
PRKG1	TCTN3	MORN1	LOC100072099	MEX3B	ENTPD7
LRMDA	LOC111769660	FAAP20	SORCS3	CCDC30	SLC25A28
ADAM12	ALDH18A1	PRKCZ	PLCE1	PPCS	HPSE2
RYR2	LOC102149234	INPP4B	LRMDA	MACF1	CRTAC1
TEX36	SORBS1	NAA15	AKAP13	AGO3	SLIT1
SIPA1L2	HELLS	NDUFC1	SV2B	LOC111770290	DNTT
DISC1	TBC1D12	MGARP	ANK2	AGO1	BLNK
EGLN1	NOC3L	ELF2	COL25A1	AGO4	ZNF518A
SPRTN	FRA10AC1	FAM193A	ETNPPL	CSMD2	CCNJ
EXOC8	RBP4	RNF4	LOC100052122	AZIN2	CC2D2B
LOC102150610	PDE6C	CFAP99	STX12	AK2	ENTPD1
MEX3B	FFAR4	C3H16orf95	FAM76A	RNF19B	TCTN3
BTBD1	LOC111774416	FBXO31	IFI6	BSDC1	LOC111769660
C1H15orf40	LOC111773844	MAP1LC3B	FGR	TSSK3	ALDH18A1
FAM103A1	LOC111773841	ZCCHC14	AHDC1	FAM229A	LOC102149234
HOMER2	CEP55	JPH3	GPN2	MARCKSL1	SORBS1
ISG20	MYOF	KLHDC4	SFN	HDAC1	EXOC6
AEN	EXOC6	SLC7A5	ZDHHC18	LCK	HHEX
DET1	HHEX	ZFPM1	PIGV	FAM167B	KIF11
MRPS11	KIF11	LOC100050529	ARID1A	LOC100055965	IDE
MRPL46	IDE	ZC3H18	RPS6KA1	EIF3I	45721
BEND5	CPEB3	IL17C	NAA15	TMEM234	CPEB3
AGBL4	PRKG1	CYBA	NDUFC1	DCDC2B	BTAF1
FAM241A	CSTF2T	MVD	MGARP	IQCC	STAMBPL1
HIVEP3	PCDH15	SNAI3	ELF2	CCDC28B	ANKRD22
MARCKSL1	ZWINT	RNF166	NOCT	TXLNA	LIPM
HDAC1	NRBF2	CTU2	ABLIM2	KPNA6	LIPN
LCK	JMJD1C	PIEZO1	SH3TC1	TMEM39B	LOC100071699
FAM167B	PRF1	GALNS	HTRA3	KHDRBS1	LOC100071706
LOC100055965	ADAMTS14	TRAPPC2L	ACOX3	COL16A1	PRKG1
EIF3I	UNC5B	PABPN1L	RNF4	PEF1	PCDH15
TMEM234	KCNMA1	CBFA2T3	CFAP99	HCRTR1	ZWINT
DCDC2B	BMS1	LOC111772822	ZFYVE28	TINAGL1	NRBF2
IQCC	LOC100056155	ACSF3	C3H16orf95	GPR3	JMJD1C
CCDC28B	LOC106782110	CDH15	FBXO31	CD164L2	UNC5B
TXLNA	LOC100056197	SLC22A31	MAP1LC3B	FCN3	KCNMA1
KPNA6	ZNF248	ANKRD11	ZCCHC14	MAP3K6	GRID1
COL16A1	LOC100056282	SPG7	JPH3	SYTL1	CFAP46
PEF1	CFAP46	RPL13	KLHDC4	TMEM222	LOC100067603
HCRTR1	GRID1	CPNE7	SLC7A5	WDTC1	SAXO2
TINAGL1	CHST15	DPEP1	CA5A	RPL11	LOC100067811
ZCCHC17	LOC100067811	CHMP1A	BANP	LOC111772417	AGBL1
SNRNP40	ALPK3	SPATA33	ZNF469	ELOA	UBIAD1
NKAIN1	ZNF592	CDK10	ZFPM1	LOC111772418	MTOR
RPA2	AGBL1	SPATA2L	LOC100050529	CAPZB	CASZ1
THEMIS2	PRDM5	VPS9D1	ZC3H18	PQLC2	PEX14
PPP1R8	PRDM2	ZNF276	IL17C	AKR7A2	CORT
STX12	PDPN	FANCA	CYBA	LOC100146514	DFFA
GPR3	KIF1B	SPIRE2	MVD	LOC100146563	PGD
CD164L2	UBE4B	TCF25	SNAI3	MRTO4	KIF1B
FCN3	MSRA	MC1R	RNF166	EMC1	UBE4B
MAP3K6	SCP2	LOC111772827	CTU2	FAM131C	DOK2
SYTL1	ECHDC2	TUBB3	PIEZO1	LOC100050294	XPO7
TMEM222	ZYG11A	DEF8	CDT1	HSPB7	MSRA
WDTC1	ORC1	CENPBD1	APRT	SRARP	KLHL2
EPHA8	CC2D1B	LOC100052875	GALNS	ZBTB17	TMEM192
ZBTB40	ZFYVE9	DBNDD1	TRAPPC2L	SPEN	RAB3B
TMCO4	RAB3B	GAS8	PABPN1L	FBLIM1	NRDC
HTR6	NRDC	LOC100053030	CBFA2T3	TMEM82	OSBPL9
LOC100071893	OSBPL9	PRDM7	LOC111772822	SLC25A34	RAPGEF2
CAPZB	RAPGEF2	LOC111772992	LOC100053318	PLEKHM2	PCDH18
PQLC2	C2H4orf45	LOC100053318	LOC100053365	LOC111770410	PMFBP1
AKR7A2	FNIP2	LOC100053365	LOC100146535	DDI2	DHX38
LOC100146514	RBM46	LOC100146535	CENPE	AGMAT	TXNL4B
IGSF21	DCHS2	BANK1	BDH2	DNAJC16	LOC100067869
CAMTA1	LRBA	GRID2	SLC9B2	CASP9	DHODH
C2H1orf174	RNF150	GPRIN3	SLC9B1	LOC100050670	PKD1L3
TTC34	PCDH18	HERC6	CISD2	UBIAD1	CNTNAP4
MMEL1	CLNK	PPM1K	UBE2D3	MTOR	KIAA0513
LPL	CRISPLD2	ABCG2	MANBA	ANGPTL7	FAM92B
SLC18A1	ZDHHC7	THEGL	NFKB1	EXOSC10	GSE1
ATP6V1B2	KIAA0513	ARL9	SLC39A8	SRM	ZFPM1
LZTS1	FAM92B	SRP72	BANK1	MASP2	LOC100050529
ADAM28	GSE1	GRXCR1	EIF4E	TARDBP	ZC3H18
ADAMDEC1	BRD7	ADCY1	STPG2	CAMTA1	IL17C
STMN4	ZFPM1	IGFBP1	SUGCT	SKI	CYBA
SCARA3	LOC100050529	IGFBP3	GLI3	MORN1	MVD
CCDC25	ZC3H18	SEMA3E	MTERF1	FAAP20	SNAI3
ESCO2	IL17C	VPS50	AKAP9	PRKCZ	RNF166
PBK	CYBA	CALCR	PDE1C	GABRD	CTU2
PNOC	MVD	PPP1R9A	NT5C3A	CFAP74	PIEZO1
ZNF395	SNAI3	NDUFA4	RP9	TMEM52	DAPP1
LOC111770431	RNF166	PHF14	BBS9	CALML6	LOC102150062
FBXO16	CTU2	ISPD	BMPER	GNB1	MTTP
MSRA	PIEZO1	LRRC72	NPSR1	NADK	TBC1D1
NAF1	CDT1	ANKMY2	DPY19L1	LOC100065083	KRBA1
DCLK2	APRT	BZW2	DPY19L2	LOC100033941	ZNF467
INPP4B	GALNS	AHR	TBX20	MMP23B	SSPO
RAB33B	TRAPPC2L	HDAC9	HERPUD2	MIB2	ZNF862
NAA15	PABPN1L	TWIST1	SEPT7	FNDC10	ATP6V0E2
NDUFC1	CBFA2T3	FERD3L	EEPD1	SSU72	ZBED6CL
MGARP	LOC111772822	LOC111773105	ANLN	TMEM240	LRRC61
ELF2	LAMTOR3	LOC100053273	AOAH	LOC111772475	RARRES2
NOCT	DAPP1	ABCB5	ELMO1	LOC111772477	REPIN1
CCDC149	GRID2	SP8	PLA2G4A	VWA1	ZNF775
SOD3	RASGEF1B	MPP6	NOTCH2	TMEM88B	LOC100063113
CDH3	C3H4orf22	GSDME	ADAM30	ANKRD65	GIMAP8
CDH1	FGF5	MUC1	RAP1A	MRPL20	LOC111773285
TANGO6	PRDM8	TRIM46	KCND3	CCNL2	PPP1R9A
DDX28	NUB1	KRTCAP2	DDX20	AURKAIP1	DLX6
JPH3	WDR86	DPM3	FAM212B	MXRA8	DLX5
ZNF469	VPS41	SLC50A1	TMIGD3	DVL1	SDHAF3
ZFPM1	PRKAG2	EFNA1	PIFO	TAS1R3	BBS9
LOC100050529	RHEB	EFNA3	CHIA	CPTP	DPY19L1
ZC3H18	ADCY1	EFNA4	LOC100062984	INTS11	DPY19L2
IL17C	VWC2	ADAM15	CHI3L2	PUSL1	HERPUD2
CYBA	CDK6	DCST1	DENND2D	ACAP3	KCND2
MVD	DGKB	DCST2	CEPT1	SCNN1D	TSPAN12
SNAI3	AGMO	ZBTB7B	DRAM2	UBE2J2	CPED1
RNF166	MEOX2	LENEP	LRIF1	C1QTNF12	PTPRZ1
CTU2	TWIST1	FLAD1	CD53	B3GALT6	SLC13A1
PIEZO1	FERD3L	CKS1B	LOC100062539	SDF4	AHCYL2
CDT1	LOC111773105	SHC1	VCAM1	TNFRSF4	STRIP2
APRT	LOC100053273	KCNN3	LOC106783210	TTLL10	SMKR1
GALNS	JAZF1	ADAR	NDUFA10	C2H1orf159	NRF1
TRAPPC2L	MET	CHRNB2	LOC100057739	RNF223	LOC106783107
PABPN1L	SLC13A1	UBE2Q1	LOC100067104	LOC100146191	LOC106783088
CBFA2T3	IQUB	TDRD10	LOC100067126	AGRN	LOC100067491
LOC111772822	NDUFA5	SHE	LOC102148773	ISG15	LOC100067445
ACSF3	ASB15	IL6R	LOC102148677	HES4	CNOT4
CDH15	ARF5	S100A7	FKBP4	PERM1	NUP205
SLC22A31	FSCN3	LOC100061796	ITFG2	PLEKHN1	STMP1
ANKRD11	PAX4	TBX15	NRIP2	KLHL17	BRAF
SPG7	SND1	VTCN1	PKP2	NOC2L	KCNH1
RPL13	AHCYL2	TRIM45	FAM19A2	LPL	ADAMTSL4
CPNE7	STRIP2	TTF2	MMP1	POLR3D	ECM1
DPEP1	SMKR1	IGSF3	MMP3	PIWIL2	TARS2
CHMP1A	MKLN1	CASQ2	MMP12	PPP3CC	RPRD2
LOC100053365	PODXL	VANGL1	MMP13	ADAM28	PRPF3
LOC100146535	EXOC4	NGF	PDGFD	ADAMDEC1	MRPS21
CENPE	STRA8	NRAS	DDI1	BNIP3L	CIART
BDH2	LOC100067707	SIKE1	ZNF556	PNMA2	C5H1orf54
SLC9B2	LOC100067491	CSDE1	LOC100060139	DPYSL2	APH1A
GRID2	LOC100067445	AMPD1	LOC100060110	MSRA	CA14
CCSER1	CNOT4	LRIG2	LOC100629730	DCLK2	COL24A1
PRKG2	NUP205	SLC16A1	LOC111767407	INPP4B	LOC100064076
FRAS1	STMP1	LOC100064182	LOC100060011	AGBL4	LOC111767397
LOC111772880	SLC13A4	FAM19A3	STK11	RBPJ	SPAG16
CNOT6L	DGKI	PPM1J	LOC111774136	CCKAR	CPNE8
UBA6	NPL	RHOC	LOC111774427	CCDC149	IGFBP6
STAP1	DHX9	MOV10	ATP5F1D	SOD3	EIF4B
ZNF398	SHCBP1L	CAPZA1	MIDN	CNTNAP4	TNS2
ZNF282	SMG7	ST7L	CIRBP	ZNF469	SPRYD3
ZNF212	NCF2	WNT2B	C7H19orf24	ZFPM1	SOAT2
DPP6	PROX1	CTTNBP2NL	LOC111774428	LOC100050529	FAM19A2
PAXIP1	ADAMTSL4	CEPT1	EFNA2	ZC3H18	WNT10A
VSTM2A	ECM1	DRAM2	LOC100068881	IL17C	CDK5R2
SEMA3A	TARS2	LRIF1	NDUFS7	CYBA	FEV
ZNF804B	RPRD2	CD53	GAMT	MVD	CRYBA2
SLC25A13	PRPF3	LOC100062539	DAZAP1	SNAI3	CFAP65
DLX6	MRPS21	KCNA2	LOC111774536	RNF166	IHH
DLX5	CIART	KCNA10	AACS	CTU2	NHEJ1
SDHAF3	C5H1orf54	LOC100062192	TMEM132B	PIEZO1	MMP1
ASNS	APH1A	PROK1	CHST9	CCSER1	MMP3
LOC111773171	CA14	LAMTOR5	DCC	HERC6	LOC100146442
MACC1	NGF	SLC16A4	OSBP2	PPM1K	MMP12
ITGB8	AGAP1	RBM15	LOC111774601	ABCG2	MMP13
DPY19L1	CROCC2	KCNC4	TMEM64	LOC111767498	ZNF556
DPY19L2	SNED1	LOC106783227	NECAB1	ARHGAP24	LOC100060139
SLC13A1	MTERF4	SLC6A17	TRIQK	PAQR3	LOC100060110
LOC100067491	PASK	UBL4B	CDH17	BMP2K	LOC100629730
LOC100067445	THAP4	ALX3	RGS22	FRAS1	LOC111767407
LOC100058237	ATG4B	STRIP1	POLR2K	LOC111772880	LOC100060011
ARHGEF5	DTYMK	AHCYL1	SPAG1	DPP6	CADM1
NOBOX	ING5	CSF1	RNF19A	VSTM2A	UBE4A
TPK1	D2HGDH	EPS8L3	SENP6	DLX6	ATP5MG
COP1	GAL3ST2	GSTM3	LOC111775150	DLX5	KMT2A
LPGAT1	NEU4	LOC100058329	MYO6	SDHAF3	TTC36
CD84	PDCD1	LOC100058290	IMPG1	ASNS	TMEM25
SLAMF6	RTP5	LOC100061761	MEI4	LOC111773171	IFT46
VANGL2	BID	AMPD2	SH3BGRL2	ORC5	ARCN1
ETV3	BCL2L13	GNAT2	UBE3D	MACC1	PHLDB1
ETV3L	ATP6V1E1	GNAI3	CFAP206	ITGB8	LOC100063146
ARHGEF11	SLC25A18	GPR61	SLC35A1	RP9	UPK2
TTC24	CECR2	LOC102149563	RARS2	BBS9	FOXR1
IQGAP3	TSPAN9	AMIGO1	ORC3	DPY19L1	CCDC84
MEF2D	TSPAN11	ATXN7L2	MCM9	DPY19L2	RPS25
C5H1orf61	SPAG16	SYPL2	ASF1A	TBX20	TRAPPC4
RHBG	LOC111773967	AGAP1	FAM184A	LOC100067491	SLC37A4
NUP210L	ARID2	CACNA1C	TBC1D32	LOC100067445	HYOU1
RPS27	SLC11A2	CCND2	CCR7	TPK1	VPS11
RAB13	LETMD1	A2ML1	TNS4	RABGAP1L	TMEM45B
JTB	CSRNP2	PHC1	IGFBP4	LOC100056988	NFRKB
CREB3L4	TFCP2	M6PR	TOP2A	MNDA	PRDM10
SLC39A1	POU6F1	KLRG1	WSCD1	LOC106783179	OPCML
CRTC2	DAZAP2	LOC111767441	MIS12	LOC100056903	IGSF9B
DENND4B	SMAGP	BSX	DERL2	LOC100056866	JAM3
GATAD2B	CSAD	CLMP	DHX33	LOC102149981	LOC100629186
LOC100147270	ZNF740	PTBP1	C1QBP	ADAMTSL4	LOC100629226
SLC27A3	ITGB7	PLPPR3	RPAIN	ECM1	LOC100629254
INTS3	LOC111774048	AZU1	NUP88	TARS2	LOC100065592
NPR1	RARG	PRTN3	RABEP1	RPRD2	LOC100065656
ILF2	MFSD5	ELANE	SCIMP	PRPF3	LOC102147654
SNAPIN	ESPL1	CFD	ZNF594	MRPS21	LOC102149586
CHTOP	PFDN5	MED16	LOC102147675	CIART	LOC102149528
ADAMTSL4	C6H12orf10	R3HDM4	ZNF232	C5H1orf54	LOC100629361
ECM1	AAAS	KISS1R	LOC100061153	APH1A	LOC100066109
TARS2	LOC111773807	LOC111774157	LOC111775724	CA14	LOC100629395
RPRD2	LOC111773809	ARID3A	KIF1C	ANP32E	LOC100066251
PRPF3	LOC111774052	WDR18	INCA1	LOC100054253	LOC102147741
MRPS21	LOC111773810	RPUSD4	CAMTA2	LOC111773533	LOC100066332
CIART	LOC111773811	FAM118B	ENO3	LOC100054058	LOC102147835
C5H1orf54	LOC100055176	SRPRA	SPAG7	LOC100053968	LOC100066418
APH1A	FAM19A2	FOXRED1	PLD2	LOC100054015	LOC100066576
CA14	WNT6	TIRAP	PSMB6	LOC100054113	LOC111774448
ANP32E	WNT10A	DCPS	GLTPD2	LOC100059700	LOC100066337
LOC100068789	CDK5R2	ST3GAL4	VMO1	LOC100054164	LOC100066230
LOC100630206	FEV	GRIN3B	TM4SF5	LOC100059737	LOC111774132
GJA5	CRYBA2	TMEM259	ZMYND15	LOC111773647	LOC100630362
ACP6	CFAP65	CNN2	CXCL16	LOC100068789	LOC100146395
BCL9	IHH	ABCA7	MED11	LOC100630206	LOC100055863
WARS2	NHEJ1	ARHGAP45	PELP1	LOC100059796	LOC102149103
TBX15	UHRF1	OPCML	ARRB2	ADCY10	ZNF558
MAB21L3	LOC111774138	POLR2E	DNAH2	MPC2	LOC106783448
SLC22A15	KDM4B	GPX4	KDM6B	DCAF6	LOC106781236
CEPT1	LOC100072403	SBNO2	TMEM88	GJA5	LOC111774306
DRAM2	HYLS1	STK11	NAA38	ACP6	LOC100072693
CD53	PUS3	LOC111774136	CYB5D1	BCL9	LOC100064296
LRIF1	DDX25	LOC111774427	CHD3	WARS2	LOC111774307
LOC100062539	VSIG10L2	ATP5F1D	LOC106781227	TBX15	LOC100055731
CCDC18	CDON	MIDN	KCNAB3	CEPT1	LOC100064420
TMED5	TMEM45B	CIRBP	TRAPPC1	DENND2D	LOC106783395
MTF2	NFRKB	C7H19orf24	CNTROB	DRAM2	LOC100064595
ASB17	PRDM10	LOC111774428	GUCY2D	CD53	ADAMTS10
MSH4	NTM	EFNA2	ALOX15B	LOC100062539	PRCP
RABGGTB	GIPC1	LOC100068881	CCDC42	COL24A1	FAM181B
ACADM	PTGER1	NDUFS7	MFSD6L	TTLL7	ODF3L2
NFIA	PKN1	GAMT	PIK3R6	WNT5B	MADCAM1
NYAP2	DDX39A	TENM4	PIK3R5	FBXL14	TPGS1
DGKD	ADGRE5	DAZAP1	LOC100056671	ERC1	CDC34
USP40	ADGRL1	RPS15	LOC100056583	NANOG	THEG
LOC111773863	PRKACA	MYO18B	POR	LMO3	C2CD4C
WNT5B	SAMD1	GRK3	TMEM120A	TMTC1	SHC2
ERC1	C7H19orf67	LOC100056031	RHBDD2	LOC100055308	GZMM
VWF	MISP3	LOC111774536	LOC106781531	LOC100050632	NELL1
ANO2	PALM3	TBX3	SEPT14	LOC100055352	LOC102148971
P3H3	IL27RA	AACS	CCP110	LOC100055434	DNAH10
GNB3	RLN3	TMEM132B	VPS35L	LOC100055477	CCDC92
CDCA3	RFX1	LOC111774786	LOC111767545	LOC100055559	ZNF664
USP5	DCAF15	LOC100146352	GDE1	LOC100055600	LOC100054251
TPI1	PODNL1	LOC111774588	XYLT1	ZFC3H1	LOC111774786
SPSB2	CC2D1A	LOC100147357	LOC111776188	THAP2	LOC111774587
LRRC23	C7H19orf57	LOC100146957	LOC106781127	LOC111774057	LOC111774575
ENO2	NANOS3	LOC106781110	LOC102148675	TMEM19	LOC106783456
ATN1	ZSWIM4	LOC111767439	EDIL3	LOC100064692	LOC102149379
C6H12orf57	C7H19orf53	LOC100065808	SSBP2	QSER1	LOC106783457
PTPN6	MRI1	LOC106783457	AP3B1	ALKBH8	LOC102147726
PHB2	CCDC130	DCC	TNPO1	ELMOD1	LOC106783470
EMG1	IER2	CCBE1	LOC111767924	NECTIN1	LOC100060608
LPCAT3	STX10	PMAIP1	PSD4	LOC100071977	OSBP2
NANOG	NACC1	LOC100057383	PAX8	LOC100071983	LOC111774601
LMO3	TRMT1	LOC100051301	RPIA	LOC100071988	SERPINB10
LOC111767502	LYL1	LOC100057505	EIF2AK3	LOC100071999	SERPINB2
LOC111773936	NFIX	LOC100051371	MDH1	FCER2	SERPINB8
ITPR2	SYCE2	SERPINB11	WDPCP	XAB2	NKAIN3
INTS13	GCDH	CNBD1	TDRD15	PET100	EFCAB1
LOC100055308	KLF1	ANKRD46	APOB	PCP2	LRRC69
LOC100050632	DNASE2	SNX31	LDAH	STXBP2	SLC26A7
LOC100055352	MAST1	SNX16	GDF7	RETN	RUNX1T1
LOC100055434	RTBDN	CHMP4C	HS1BP3	TRAPPC5	FAM92A
LOC100055477	RNASEH2A	ZFAND1	PUM2	LOC100066617	RBM12B
LOC100055559	PRDX2	PRPF31	SDC1	LOC100066639	TMEM67
LOC100055600	JUNB	CNOT3	MAP4K4	CHORDC1	PDP1
LRIG3	HOOK2	LENG1	CNOT11	LOC111774315	NDUFAF6
HSPA8	BEST2	TMC4	TBC1D8	LOC111774314	GDF6
JHY	ASNA1	MBOAT7	ADAM17	FCHSD2	MTERF3
BSX	TRIR	TSEN34	YWHAQ	ATG16L2	PTDSS1
CLMP	TNPO2	RPS9	IAH1	STARD10	SDC2
TMEM225	FBXW9	LOC111775265	CPSF3	ARAP1	CPQ
SPA17	GNG14	LOC100053055	CCR5	CLPB	LOC111774909
NRGN	LOC100064480	ILT11A	CCR2	LOC100629205	LOC111767442
VSIG2	LOC100064534	LILRA	CCRL2	LOC100068248	LOC100058465
ESAM	LOC100064626	ASCC3	LOC106781824	LOC100068268	FUT9
MSANTD2	LOC100057155	CEP85L	CCR3	LOC100068286	TBC1D32
LOC100072152	LOC100064925	PLN	CCR9	LOC100068309	TRMT11
PKNOX2	LOC102148497	HSF2	LZTFL1	LOC102148072	ALDH8A1
LOC100630107	LOC100066576	SERINC1	SLC6A20	LOC100070293	HBS1L
LOC102148118	LOC111774448	NKAIN2	SACM1L	LOC100070314	FASN
ETS1	LOC100146395	CENPW	LOC100630888	LOC100070325	DUS1L
MUC16	LOC100055863	RPTOR	LOC111768357	LOC100070346	GPS1
LOC100063717	LOC102149103	CDK12	ZNF197	LOC100070356	RFNG
LOC100063871	LOC106783425	MED1	ZNF660	LOC100070370	CACNG5
LOC100063843	OLFM2	NOG	ZKSCAN7	LOC100070383	CACNG4
FCER2	PIN1	C11H17orf67	ZNF852	LOC100071539	CACNG1
CAMSAP3	UBL5	DGKE	TCAIM	FAR1	HELZ
XAB2	FBXL12	TRIM25	TOPAZ1	PLEKHA7	KRT23
PET100	LOC102148281	LOC100146440	ZNF662	LOC111774381	KRT39
PCP2	LOC100058982	COIL	LOC100054970	LOC100072189	LOC100629732
STXBP2	LOC100059060	SCPEP1	ACKR2	MYO18B	LOC100629761
RETN	LOC106783386	AKAP1	IRAK2	GRK3	KRT40
TRAPPC5	MUC16	MSI2	VHL	NAA25	KRT20
LOC100066617	LOC100063717	AATF	BRK1	ERP29	KRT12
LOC100066639	LOC100063871	ACACA	FANCD2OS	TMEM116	FAM117A
CHORDC1	LOC100063843	TADA2A	FANCD2	LOC100057424	KAT7
TMEM135	ZNF558	DUSP14	EMC3	LOC111774822	TAC4
P4HA3	LOC106781236	SYNRG	PRRT3	LOC100057504	MSI2
PPME1	LOC111774306	DDX52	CRELD1	MAPKAPK5	LOC100071980
C2CD3	LOC100072693	HNF1B	IL17RC	ALDH2	LOC100071991
LOC100066863	LOC100064296	WSCD1	IL17RE	DGCR8	LOC100072001
LOC100629900	LOC111774307	LOC111775911	LHFPL4	TANGO2	TK1
LOC100066932	LOC100055731	RPLP2	SETD5	ARVCF	SYNGR2
LOC100067529	LOC100064420	TMEM80	THUMPD3	LOC100054251	C11H17orf99
LOC100053665	FAM168A	EPS8L2	RAD18	LOC111774786	TMC8
LOC100053713	LOC100068228	TALDO1	GLI2	LOC111774587	TMC6
LOC100067595	LOC100629205	GATD1	EPB41L5	LOC111774575	TNRC6C
LOC100067639	LOC100068248	CEND1	CCDC93	LOC106783456	LOC111775907
LOC100067658	LOC100068268	SLC25A22	LOC100050087	LOC102147726	LOC100066040
LOC100067684	LOC100068286	PIDD1	LOC100071505	LOC106783470	LOC100066068
LOC100067701	LOC100068309	PNPLA2	LOC106781936	LOC100060608	LOC100066190
C7H11orf58	LOC102148072	CRACR2B	MAP3K20	PIK3C3	LOC100066225
PLEKHA7	LOC100068355	CD151	SP3	DEPDC5	LOC100066417
NUCB2	LOC100068387	POLR2L	OLA1	PRR14L	LOC102148134
PIK3C2A	LOC100068425	TSPAN4	GPR155	PMAIP1	LOC102148248
LOC100070085	LOC102148350	CHID1	WIPF1	LOC100630784	CSTF3
LOC111774536	LOC111774414	AP2A2	CHRNA1	LOC111774603	TCP11L1
NAA25	LOC100146185	MUC6	CHN1	SOCS6	DEPDC7
ERP29	NELL1	MUC5AC	ATF2	CYB5A	POR
TMEM116	LOC102148971	TOLLIP	ATP5MC3	C8H18orf63	MDH2
LOC100057424	CUX2	MUC5B	LNPK	NKAIN3	TMEM120A
LOC111774822	MYL2	RIC8A	MTX2	LOC100629760	MAD1L1
LOC100057504	CCDC63	ODF3	HNRNPA3	RGS20	AUTS2
MAPKAPK5	PPP1CC	SCGB1C1	NFE2L2	ATP6V1H	SNX8
DGCR8	CAMKK2	RFC2	AGPS	OPRK1	EIF3B
TANGO2	ANAPC5	CLIP2	TTC30B	ANKRD46	LOC100059729
ARVCF	RNF34	LOC100068549	LOC111768754	NUDCD1	LOC111776169
ZNF26	KDM2B	PRSS27	PDE11A	ENY2	CHST12
ZNF140	RILPL1	KCTD5	LOC111768755	LOC111774909	PKD1
ZNF891	TMED2	PDPK1	RBM45	LOC111767442	TSC2
ZNF10	DDX55	AMDHD2	OSBPL6	LOC100058465	NTHL1
LOC100060716	EIF2B1	ATP6V0C	TTN	KCNK9	SLC9A3R2
EPB41L3	GTF2H3	TBC1D24	CCDC141	TRAPPC9	NPW
LOC100054251	TCTN2	NTN3	SESTD1	PTK2	ZNF598
LOC111774786	ATP6V0A2	TEDC2	ZNF385B	C10H19orf81	SYNGR3
LOC111774587	RFLNA	CCNF	ASNSD1	SHANK1	GFER
LOC111774575	NCOR2	SOX8	ANKAR	CLEC11A	NOXO1
LOC106783456	LOC100054251	LMF1	OSGEPL1	GPR32	TBL3
MC2R	LOC111774786	GNG13	PMS1	LOC102151000	RNF151
LDLRAD4	LOC111774587	CHTF18	ORMDL1	ACP4	RPS2
CEP192	LOC111774575	RPUSD1	LOC111768870	LOC106780914	NDUFB10
LOC102147726	LOC106783456	LOC100067203	CLASP1	LOC102151082	RPL3L
LOC106783470	LDLRAD4	LOC100067178	PHC3	LOC111775252	TMEM8A
SETBP1	GATA6	CSF1R	PRKCI	FIZ1	MRPL28
PMAIP1	LOC102147726	CDX1	LOC111769064	ZNF524	LOC111776164
ZNF407	LOC106783470	PDGFRB	SKIL	ZNF865	AXIN1
CHCHD7	EFCAB1	HMGXB3	TNIK	ZNF784	PDIA2
PLAG1	LRRC69	SLC26A2	SEC22A	ZNF580	ARHGDIG
NIPAL2	SLC26A7	TIGD6	ADCY5	ZNF581	RGS11
KCNS2	ATP6V1C1	PDE6A	PDIA5	CCDC106	FAM234A
AZIN1	LOC111774909	PPARGC1B	TMEM170B	U2AF2	LUC7L
LOC111774999	LOC111767442	DPYSL3	LOC111769286	EPN1	HBA
LOC111767503	LOC100058465	SEC24A	HDGFL1	RFPL4A	HBA2
LOC111774909	LOC100630359	SAR1B	NRSN1	EQUCABV1R902	HBZ
TSNARE1	LOC100630385	JADE2	DCDC2	EQUCABV1R903	NPRL3
PTOV1	LOC100054370	TCF7	GMNN	LOC100629902	MPG
PNKP	LOC100054595	VDAC1	C20H6orf229	LOC100629941	RHBDF1
AKT1S1	LOC111775142	C14H5orf15	RIPOR2	EEF1A1	SNRNP25
TBC1D17	LOC100054684	FSTL4	CARMIL1	SLC17A5	POLR3K
IL4I1	LOC100054783	HSPA4	SCGN	CD109	IL9R
NUP62	FOXO3	ZCCHC10	LOC100058670	LOC111775290	GABRB2
ATF5	LOC100062286	AFF4	LOC100058631	MARCKS	LOC100071590
SIGLEC11	LOC102149977	LEAP2	LOC100058588	MAP3K5	LOC100071601
VRK3	ZNF570	LOC111767815	LOC100058512	PEX7	TMEM232
ZNF473	B3GNTL1	GDF9	LOC100058467	SLC35D3	C14H5orf30
LOC102150592	TBCD	SHROOM1	LOC102149388	GPATCH8	PPIP5K2
IZUMO2	TOM1L1	SOWAHA	LOC100058379	ATP5MC1	GIN1
SYT3	LOC100056543	SEPT8	LOC100058338	UBE2Z	FAM174A
C10H19orf81	STXBP4	KIF3A	LOC100147391	SNF8	PSD4
SHANK1	TMEM132E	IL4	LOC100058247	GIP	PAX8
CLEC11A	SUZ12	IL13	LOC100058205	IGF2BP1	LTBP1
GPR32	UTP6	RAD50	LOC100058118	B4GALNT2	NCOA1
LOC102151000	COPRS	IL5	LOC100058073	GNGT2	LOC100630511
ACP4	TK1	IRF1	LOC100057985	ABI3	ITSN2
LOC106780914	SYNGR2	SLC22A5	MHCX1	PHOSPHO1	LOC100071602
LOC102151082	C11H17orf99	SLC22A4	LOC100051657	LOC111775661	TP53I3
LOC111775252	TMC8	EPB41L4A	LOC100056309	ZNF652	SF3B6
KLK1	TMC6	LOC102148922	EQMHCB2	PHB	FKBP1B
KLK15	TNRC6C	AP3B1	LOC100056231	NGFR	WDCP
KLK1E2	CFAP52	LOC111767473	LOC100056062	NXPH3	MFSD2B
LOC100066644	USP43	LOC111768184	LOC102151116	SPOP	UBXN2A
C10H19orf84	DHRS7C	LOC111768129	RPP21	SLC35B1	LOC100071666
LIM2	GSG1L2	LOC111768010	GNL1	FAM117A	ATAD2B
NKG7	GLP2R	LOC100070891	PRR3	KAT7	MAP4K4
CLDND2	REXO5	CIB4	ABCF1	TAC4	ROCK2
ETFB	DCUN1D3	C15H2orf70	PPP1R10	DLX4	PQLC3
VSIG10L	LYRM1	OTOF	CCHCR1	LHX1	ITGB1BP1
IGLON5	DNAH3	DRC1	TCF19	AATF	ASAP2
LOC111775273	PPL	DNMT3A	POU5F1	LOC111775911	GRM7
LOC100055141	UBN1	POMC	LOC100050706	LOC100058728	ITPR1
NLRP2	GLYR1	EFR3B	LOC100054448	LOC100064329	CRBN
GP6	ROGDI	DNAJC27	LOC100054397	LOC100064358	TRNT1
RDH13	SMIM22	ADCY3	LOC100054254	LOC100064597	IL5RA
EPS8L1	SEPT12	NCOA1	LOC100051483	LOC100062590	CNTN4
TNNT1	LOC100069865	LDAH	AGPAT1	LOC100064848	CNTN6
TNNI3	C13H16orf71	GDF7	RNF5	LOC100064874	GXYLT2
DNAAF3	ANKS3	LAPTM4A	AGER	LOC100062657	SHQ1
SYT5	NUDT16L1	MATN3	PBX2	LOC100064924	PROK2
PTPRH	MGRN1	WDR35	GPSM3	LOC100064956	GPR27
ZNF579	UBALD1	LOC100056590	NOTCH4	LOC111776131	EIF4E3
FIZ1	C13H16orf96	RDH14	LOC100059576	LOC100065079	DCP1A
ZNF524	PKD1	CACNA1D	C20H6orf10	LOC111776075	TKT
ZNF865	TSC2	GK5	LOC100059994	LOC111776135	PRKCD
ZNF784	NTHL1	XRN1	LOC111769161	LOC100065674	RFT1
ZNF580	SLC9A3R2	ALOX5AP	DQB	LOC100065735	SFMBT1
ZNF581	NPW	MEDAG	DQA	LOC100065755	IP6K2
CCDC106	ZNF598	TEX26	LOC100061127	LOC100065803	NCKIPSD
U2AF2	SYNGR3	VPS36	COL11A2	LOC100065831	CELSR3
EPN1	GFER	CKAP2	RXRB	LOC106780893	SLC26A6
RFPL4A	NOXO1	NEK3	SLC39A7	LOC100066190	TMEM89
EQUCABV1R902	TBL3	NEK5	HSD17B8	LOC100066225	UQCRC1
EQUCABV1R903	RNF151	ALG11	RING1	LOC100066417	PFKFB4
LOC100629902	RPS2	ATP7B	VPS52	CUX1	PDCD6IP
LOC100629941	GABRA6	ABCC4	PKHD1	MAD1L1	CLASP2
LOC102148209	SEC24A	PSMD14	LOC100069254	AUTS2	EOMES
ZSCAN22	SAR1B	TBR1	TMEM14A	TPST1	ZNF385D
A1BG	JADE2	SLC4A10	GSTA1	CRCP	NBEA
LOC106782001	LOC111767694	DPP4	LOC100146315	CPPED1	CDADC1
LOC111775148	CDKN2AIPNL	UBR3	TINAG	TMEM8A	MLNR
RPS5	UBE2B	MYO3B	KHDRBS2	MRPL28	FNDC3A
RNF225	CDKL3	RAPGEF4	SIN3B	LOC111776164	LOC111768661
ZNF584	SKP1	ATF2	F2RL3	AXIN1	GPC5
ZNF132	TCF7	PRKRA	HAUS8	PDIA2	STK24
LOC100064637	CSNK1G3	PJVK	MYO9B	ARHGDIG	EFNB2
EEF1A1	CEP120	FKBP7	CDH18	RGS11	ARGLU1
CGAS	SNCAIP	PLEKHA3	LPAR2	FAM234A	FLT1
MTO1	TRIM7	TTN	GMIP	RBM27	PAN3
SLC17A5	LOC100066205	ZNF385B	ATP13A1	LARS	EPB41L5
CD109	LOC100066238	CWC22	LOC100054881	DDX46	PTPN4
LOC111775290	LOC100066263	MYO1B	SH3BP5L	CAMLG	ATF2
MEI4	BTNL9	NABP1	SLC30A5	SEC24A	DNAH7
LOC111775306	EDIL3	CAVIN2	CDK7	SAR1B	LOC102150795
SYNCRIP	JMY	TMEFF2	MRPS36	JADE2	NCEH1
MMS22L	LOC111767906	PARD3B	CENPH	EPB41L4A	ECT2
OSTM1	PDE8B	IFT80	CCNB1	LOC102148922	MASP1
NR2E1	LOC111768045	NRSN1	PYGB	NREP	EQMHCC1
ARHGAP33	MERTK	DCDC2	ABHD12	FBXL17	LOC100057920
LOC102150337	LTBP1	CDYL	PROCR	C14H5orf30	LOC102149141
PRODH2	AFF3	IL6ST	MMP24	PPIP5K2	LOC100049899
NPHS1	CNTN3	IL31RA	LOC106782422	ERAP1	DQB
KIRREL2	DNAH12	DDX4	EIF6	CAST	DQA
APLP1	ASB14	SLC38A9	FAM83C	ARSK	PKHD1
NFKBID	APPL1	PLPP1	UQCC1	TTC37	PAQR8
HCST	IP6K2	TPX2	PHF20	FAM81B	EFHC1
TYROBP	NCKIPSD	MYLK2	SCAND1	LOC100630549	MLIP
PITPNC1	CELSR3	FOXS1	CNBD2	SSBP2	NDUFAF2
SMURF2	SLC26A6	LOC100147208	DLGAP4	HOMER1	ERCC8
CEP95	TMEM89	DUSP15	GINS1	LYG2	ELOVL7
DDX5	UQCRC1	TTLL9	BPI	MRPL30	DNAH5
POLG2	PFKFB4	PDRG1	LBP	MITD1	ATRN
MILR1	AGTR1	HCK	LOC100070140	C15H2orf15	SLC4A11
CCDC47	CPB1	TM9SF4	RALGAPB	TSGA10	ITPA
STRADA	CPA3	ASXL1	NINL	LOC111768045	DDRGK1
LIMD2	LOC102150380	NOL4L	BCAS1	MERTK	LZTS3
LOC111775549	KCNRG	LOC111769981	CYP24A1	PAX8	FASTKD5
MAP3K3	TRIM13	LOC111769982	KCNV2	M1AP	UBOX5
EFCAB3	SPRYD7	LOC111769983	PUM3	DOK1	AVP
EFCAB13	KPNA3	LOC111769984	KDM4C	LOXL3	OXT
FZD2	EBPL	LOC111769903	LOC100062900	HTRA2	MRPS26
GPATCH8	ARL11	LOC102149575	GPHN	AUP1	GNRH2
ITGA2B	RCBTB1	BPIFA1	FAM71D	DQX1	VPS16
FAM171A2	SETDB2	LOC106781244	MPP5	TLX2	PCED1A
GRN	CDADC1	LOC100068982	ATP6V1D	PCGF1	TMEM239
STAT3	MLNR	LOC100069004	EIF2S1	LBX2	C22H20orf141
STAT5A	FNDC3A	LOC106782421	RDH11	TTC31	CPXM1
LOC100052954	LOC111768661	LOC100069028	RDH12	CCDC142	EBF4
RARA	GPC5	CDK5RAP1	LOC100063330	MRPL53	IDH3B
CDC6	CLDN10	SNTA1	ZFYVE26	MOGS	NOP56
WIPF2	DZIP1	CBFA2T2	RAD51B	WBP1	DEFB118
RAPGEFL1	DNAJC3	NECAB3	RGS6	INO80B	DEFB119
CASC3	TNFSF13B	C22H20orf144	DCAF4	RTKN	DEFB121
MSL1	ABHD13	ACTL10	ZFYVE1	DUSP11	PHF20
NR1D1	TANK	E2F1	RBM25	TPRKB	SCAND1
HOXB1	LOC111768910	PXMP4	PSEN1	LOC100058571	CNBD2
HOXB2	PSMD14	ZNF341	PAPLN	LOC100058847	EPB41L1
HOXB3	SLC4A10	CHMP4B	NUMB	ALMS1	DDX27
ATP5MC1	DPP4	PIGU	ALKBH1	LBH	ZNFX1
UBE2Z	GCG	TP53INP2	SLIRP	LOC111768129	LOC102150519
SNF8	FAP	NCOA6	SNW1	LOC111768010	LOC106782425
GIP	IFIH1	GGT7	NRXN3	LOC100070891	KCNB1
IGF2BP1	GCA	ACSS2	DIO2	CLIP4	CFAP61
FAM117A	KCNH7	TGM2	LOC100146643	C15H2orf71	TMEM215
KAT7	LOC111768850	KIAA1755	RAPGEF1	TOGARAM2	ENTPD5
TAC4	B3GALT1	CDH4	MED27	WDR43	BBOF1
ABCC3	STK39	FANCC	STOML2	TRMT61B	ALDH6A1
ANKRD40	UBR3	SEL1L	FAM214B	SPDYA	LIN52
LUC7L3	MYO3B	STON2	UNC13B	PPP1CB	VSX2
LOC100630693	CHN1	DLK1	LOC100068071	KHK	ABCD4
WFIKKN2	ATF2	LOC111770661	RUSC2	EMILIN1	DEGS2
TOB1	ATP5MC3	COL18A1	ADAMTS5	OST4	YY1
KIF2B	PDE1A	SGCZ	MIS18A	AGBL5	SLC25A29
TOM1L1	PDCD10	LOC111770942	MRAP	TMEM214	SLC25A47
LOC100056543	WDR49	LOC111770931	CSMD1	MAPRE3	WARS
STXBP4	SERPINI1	FRG1	MYOM2	DPYSL5	C24H14orf39
BRIP1	LOC102150795	FBXO25	ADAM9	ASXL2	SIX6
NOS2	HRASLS	ZNF596	TM2D2	DTNB	KCNH5
LYRM9	ATP13A5	KITLG	HTRA4	ATAD2B	LOC100067386
CENPV	KALRN	ANO4	PLEKHA2	KLHL29	RECK
PIGL	TMEM170B	SLC5A8	EP300	OSR1	LOC102149851
NCOR1	LOC100054397	UTP20	CSDC2	E2F6	GLIPR2
DHRS7B	LOC100049798	ARL1	PMM1	ROCK2	FKBP15
TMEM11	MHCB3	SPIC	DESI1	ODC1	SLC31A1
MAP2K3	EQMHCC1	LOC100069858	XRCC6	GRM7	CDC26
KCNJ12	LOC100057920	LOC111771136	SNU13	EDEM1	PRPF4
LOC111775911	LOC102149141	LOC111771135	C28H22orf46	ARL8B	RNF183
LOC100058728	LOC100049899	LOC111771137	MEI1	EOGT	WDR31
LOC100064236	DQB	LOC111771000	TNFRSF13C	FAM19A4	BSPRY
LOC100064329	DQA	LOC111771128	SREBF2	FAM19A1	HDHD3
LOC100064358	PKHD1	LOC111770994	SHISA8	PSMD6	DAB2IP
LOC100064597	PAQR8	LOC111770995	CENPM	ATXN7	TTLL11
LOC100068580	EFHC1	FAM19A5	LOC102149074	THOC7	DENND1A
LOC100068597	MLIP	BRD1	SEPT3	LOC111768472	LOC111770661
LOC100068612	PRIM2	LOC111771059	WBP2NL	FHIT	RXRA
FADS2	LOC106782364	ZBED4	NAGA	PFKFB4	PLPPR1
FADS3	LOC106781244	ALG12	FAM109B	SHISA5	SYT1
RAB3IL1	RALGAPA2	CRELD2	SMDT1	TREX1	DNAJC1
KCNQ1	INSM1	LOC111771038	NDUFA6	ATRIP	MLLT10
CD81	CFAP61	DNAJC1	LOC111771063	SCN5A	ZEB1
TSSC4	NFIB	MLLT10	LOC100147480	EXOG	LOC102149960
TRPM5	ZDHHC21	DENND1B	LOC111771058	ACVR2B	AKT3
CUX1	VRK1	PTPRC	LOC100146596	EOMES	BRINP3
ELN	YY1	ZNF281	LOC100070990	SYN2	PTPRC
LIMK1	SLC25A29	LOC102150074	TCF20	TIMP4	PLD5
CLIP2	SLC25A47	LOC102149162	ZDHHC17	VGLL4	KIF26B
GTF2IRD1	LOC100146643	CDC42BPA	CSRP2	CPNE4	CATSPERE
MAD1L1	C24H14orf39	CATSPERE	PFKFB3	CLDN18	ENAH
CACNG3	SIX6	QKI	RBM17	DZIP1L	GRM1
IQCK	LOC100067386	AGPAT4	BAMBI	A4GNT	SHPRH
KNOP1	RECK	MAP3K4	PLD5	GK5
VPS35L	LOC102149851	ERMARD	LOC102149162	XRN1
LOC111767545	GLIPR2	TCTE3	KIF26B	ATR
CPPED1	FKBP15		TCTE3	B3GLCT
RSL1D1	SLC31A1		PHF10	KLF12
ZC3H7A	CDC26		C31H6orf120	SCEL
TXNDC11	PRPF4		WDR27	SLAIN1
ADCY9	RNF183			EDNRB
CREBBP	WDR31			RBM26
DNASE1	ZNF618			MBNL2
TRAP1	TRAF1			RAP2A
SLX4	C5			SLC15A1
NLRC3	LOC106782589			DOCK9
CLUAP1	DAB2IP			GLI2
C13H16orf90	DENND1A			INHBB
NAA60	PLPPR1			RALB
ZNF597	DOPEY2			TMEM185B
SLC29A4	MORC3			EPB41L5
TNRC18	CHAF1B			PTPN4
ACTB	CADM2			LOC102150023
LOC111776176	DEFA36L			LOC102149368
FSCN1	DEFA16			LOC100147031
RNF216	DEFA20			TMEM177
PWWP2A	DEFA22			LOC111768877
TTC1	DEFA35L			DPP10
ADRA1B	DEFA26			ACTR3
FAT2	ZNF703			SLC35F5
LOC111767486	KCNU1			MAP3K2
RBM27	CEP290			ERCC3
LARS	C28H12orf50			CYP27C1
IL9	C28H12orf29			BIN1
SLC25A48	TMTC3			SCN7A
LOC111767807	MSRB2			CHN1
SEC24A	ARMC3			ATF2
SAR1B	CCDC3			ATP5MC3
JADE2	CAMK1D			AGPS
ADAMTS19	CUL2			TTC30B
APC	BRINP3			SPATS2L
REEP5	TMEM9			AOX1
SRP19	IGFN1			SGO2
EPB41L4A	PKP1			LOC100146833
LOC102148922				KIAA2012
NREP				SUMO1
ARHGEF28				NOP58
KCNIP1				PARD3B
LOC111768045				FNDC3B
MERTK				GSK3B
AAK1				NR1I2
NFU1				SYCP2L
GFPT1				ELOVL2
NCK2				SMIM13
FAM98A				JARID2
RASGRP3				FARS2
LOC111768010				LOC111769272
MAP4K4				RREB1
EEFSEC				MIER3
RPN1				SETD9
PSMD6				PRKAA1
ATXN7				TTC33
THOC7				PTGER4
LOC111768472				FYB1
RAB7A				RICTOR
FHIT				OSMR
ERC2				CDH18
WNT5A				CWC27
IP6K2				PLCB4
NCKIPSD				LOC111769994
CELSR3				EIF2S2
SLC26A6				LOC111770065
TMEM89				SRSF6
UQCRC1				LOC100070683
PFKFB4				KCNB1
SHISA5				PTGIS
TREX1				ZNF831
ATRIP				EDN3
CCDC51				MPDZ
TTC21A				PHF2
GORASP1				LOC111770146
WDR48				LOC100057755
SCN11A				BICD2
DYNC1LI1				IPPK
NR1D2				PPP2R5E
RPL15				WDR89
NKIRAS1				SGPP1
SYN2				FUT8
TIMP4				SIPA1L1
HRH1				ITPK1
GK5				RTL1
XRN1				KCNH5
NEK5				SLC46A2
ALG11				LOC100053653
ATP7B				LOC100056556
COG3				LOC100053601
ERICH6B				LOC100034197
DGKH				LOC111770574
VWA8				DAB2IP
DIAPH3				TTLL11
TDRD3				KRTAP11-1
TNFRSF19				SGCZ
SLAIN1				VEGFC
EDNRB				DEFA16
DOCK9				DEFA20
EPB41L5				DEFA22
PTPN4				DEFA35L
LOC102150023				LOC100630731
LOC102149368				ADAM18
LOC100147031				LOC100069858
TMEM177				LOC111771136
DPP10				LOC111771135
ATF2				LOC111771137
ATP5MC3				LOC111771000
AGPS				LOC111771128
TTC30B				LOC111770994
LOC100146423				LOC111770995
PPIL3				GLIPR1L2
BZW1				GLIPR1
CLK1				KRR1
NIF3L1				C29H10orf67
KIAA2012				PTF1A
SUMO1				ZEB1
NOP58				DISP1
PARD3B				FAM177B
MECOM				LOC111771358
ACTRT3				TGFB2
MYNN				LOC111771316
TNIK				LOC111771317
FNDC3B				SMYD3
KALRN				TFB2M
C19H3orf52				CNST
TMPRSS7				CATSPERE
TAGLN3				PARP1
ABHD10				KATNA1
PHLDB2				NUP43
ST3GAL6				LATS1
LOC106781969				GINM1
NUP153				PPIL4
KIF13A				ZC3H12D
RREB1
DIMT1
KIF2A
MRPS30
RANBP3L
CDH18
RNF180
PAK5
LAMP5
PLCB4
LOC111769981
LOC111769982
LOC111769983
LOC111769984
RALY
LOC111767490
LOC111769994
EIF2S2
LOC111770065
UBE2V1
TMEM189
LAMA5
RPS21
CABLES2
RBBP8NL
GATA5
MPDZ
LOC100057755
FGD3
BICD2
IPPK
CENPP
LOC100065856
LOC111770237
LOC100054260
LOC100054067
KCNK13
PSMC1
NRDE2
LOC111770385
JAG2
NUDT14
BRF1
BTBD6
PACS2
TEX22
MTA1
CRIP2
RTN1
ZFP37
LOC111770708
LOC100056127
LOC111770574
DAB2IP
TTLL11
GOLGA1
SCAI
MVB12B
AGPAT2
EGFL7
NOTCH1
SEC16A
LOC111770657
INPP5E
PMPCA
CCDC187
LOC106782602
QSOX2
LHX3
COL15A1
TGFBR1
MCM3AP
YBEY
C26H21orf58
PCNT
DIP2A
S100B
LOC100054611
CADM2
NRG1
SGCZ
ADAM32
LOC100630731
FGFR1
LETM2
NSD3
PARPBP
PMCH
MPST
KCTD17
TMPRSS6
IL2RB
LOC100069858
LOC111771136
LOC111771135
LOC111771137
LOC111771000
LOC111771128
LOC111770994
LOC111770995
PTPRQ
C29H10orf67
PTF1A
CAMK1D
LOC111771358
MARK1
TGFB2
LOC111771316
LOC111771317
PLD5
TMEM9
IGFN1
RGS17
MTRF1L
FBXO5
KATNA1
NUP43
LATS1
GINM1
PPIL4
ZC3H12D
