# Supplementary material for: Preliminary Study on the Genetic Structure and Functional Candidate Genes of Grassland-Thoroughbreds Based on Whole-Genome Resequencing
Source: Animals (Basel). 2025 May 19;15(10):1462. doi: 10.3390/ani15101462 (PMC12108167; doi:10.3390/ani15101462)
Supplement: Supplementary file 1 [file animals-15-01462-s001.zip › Supplementary Table S6 Functional enrichment analysis of candidate genes.xlsx]

## Sheet: Sheet1
Functional enrichment of candidate genes in CY vs. MG
Category	ID	Term	PValue	Genes
BP	GO:0055085	transmembrane transport	4.239853353731114E-5	SLC13A1, LOC100054251, OCA2, LOC100067445, LOC111774587, LOC111774575, LOC100067491, SLC26A6
BP	GO:0006865	amino acid transport	0.014548876109581384	LOC100054251, LOC111774587, LOC111774575
BP	GO:0002377	immunoglobulin production	0.01853822137536832	LOC106783470, LOC102147726
BP	GO:0006346	DNA methylation-dependent constitutive heterochromatin formation	0.024642250021313417	LOC100063843, LOC100063717
BP	GO:0030851	granulocyte differentiation	0.027680258158629942	CBFA2T3, ZFPM1
BP	GO:0090110	COPII-coated vesicle cargo loading	0.03673859422058228	SEC24A, SAR1B
BP	GO:0006888	endoplasmic reticulum to Golgi vesicle-mediated transport	0.04761493376398126	SEC24A, TRAPPC2L, SAR1B
CC	GO:0030127	COPII vesicle coat	0.032516661802393244	SEC24A, SAR1B
CC	GO:0032809	neuronal cell body membrane	0.03831598328094772	CADM2, DAB2IP
MF	GO:0015171	amino acid transmembrane transporter activity	0.005328465400371469	LOC100054251, LOC111774587, LOC111774575
MF	GO:0022857	transmembrane transporter activity	0.026511169283531467	LOC100054251, LOC100067445, LOC111774587, LOC100067491
KEGG	ecb04714	Thermogenesis	0.03503299748395629	ATF2, UQCRC1, ATP5MC3, PRKG1
KEGG	ecb05208	Chemical carcinogenesis - reactive oxygen species	0.03894714981182717	UQCRC1, ATP5MC3, CYBA, SLC26A6
Functional enrichment of candidate genes in CY vs. TB
BP	GO:0030851	granulocyte differentiation	4.2171854101828076E-4	AP3B1, CBFA2T3, ZFPM1
BP	GO:0001764	neuron migration	0.020412494660937502	DCC, TYRO3, DCDC2
BP	GO:0045893	positive regulation of DNA-templated transcription	0.035486135246149436	ELF2, MGA, NAA15, GDF7
BP	GO:0030111	regulation of Wnt signaling pathway	0.03601783014709145	STK11, DCDC2
BP	GO:0009395	phospholipid catabolic process	0.04414694108764867	PLA2G4B, JMJD7
BP	GO:0046475	glycerophospholipid catabolic process	0.030560740635471557	PLA2G4B, JMJD7
CC	GO:0005829	cytosol	0.043599743301579154	DAZAP1, PLA2G4B, DCDC2, INO80, JMJD7, AACS, CTU2, SLC7A5, MAP1LC3B, STK11, ELF2, MVD, NAA15
MF	GO:0004620	phospholipase activity	0.05023117544697991	PLA2G4B, JMJD7
MF	GO:0047498	calcium-dependent phospholipase A2 activity	0.047650281902725106	PLA2G4B, JMJD7
KEGG	ecb05020	Prion disease	0.00894720134821712	ATF2, NDUFS7, NDUFC1, CYBA, ATP5F1D
KEGG	ecb05415	Diabetic cardiomyopathy	0.022402229208523545	NDUFS7, NDUFC1, CYBA, ATP5F1D
KEGG	ecb04714	Thermogenesis	0.03248781722507147	ATF2, NDUFS7, NDUFC1, ATP5F1D
KEGG	ecb05208	Chemical carcinogenesis - reactive oxygen species	0.030449968033037622	NDUFS7, NDUFC1, CYBA, ATP5F1D
Functional enrichment of candidate genes in CY vs. XL
BP	GO:0055085	transmembrane transport	0.004442134543979095	LOC100054251, LOC100067445, LOC111774587, LOC111774575, LOC100067491, FAM117A
BP	GO:0016525	negative regulation of angiogenesis	0.012556116557946211	ATF2, ROCK2, DAB2IP
BP	GO:0018406	protein C-linked glycosylation via 2'-alpha-mannosyl-L-tryptophan	0.01409744868602822	DPY19L1, DPY19L2
BP	GO:0006865	amino acid transport	0.018577258400381116	LOC100054251, LOC111774587, LOC111774575
BP	GO:0002377	immunoglobulin production	0.021072591566114976	LOC106783470, LOC102147726
BP	GO:0006970	response to osmotic stress	0.024541914926899916	ATF2, KCNMA1
BP	GO:0006954	inflammatory response	0.037573302065785866	ECM1, TAC4, CYBA, IL17C
BP	GO:0071805	potassium ion transmembrane transport	0.04055310119111156	KCNH5, KCNB1, KCNMA1
BP	GO:0045944	positive regulation of transcription by RNA polymerase II	0.04637802749282201	EOMES, PAX8, DAB2IP, KAT7, ZFPM1, ATAD2B
CC	GO:0008076	voltage-gated potassium channel complex	0.020453115116941898	KCNH5, KCNB1, KCNMA1
CC	GO:0032809	neuronal cell body membrane	0.043763944045586804	KCNB1, DAB2IP
MF	GO:0015171	amino acid transmembrane transporter activity	0.006674441237590971	LOC100054251, LOC111774587, LOC111774575
MF	GO:0042803	protein homodimerization activity	0.010289443478154185	LOC111767442, ATF2, DAB2IP, AXIN1, MVD, TARS2
MF	GO:0010485	histone H4 acetyltransferase activity	0.02692378034735244	ATF2, KAT7
MF	GO:0022857	transmembrane transporter activity	0.0356659717661899	LOC100054251, LOC100067445, LOC111774587, LOC100067491
MF	GO:0000030	mannosyltransferase activity	0.04011679526824412	DPY19L1, DPY19L2
MF	GO:0009055	electron transfer activity	0.046647114632080044	CYBA, ETFA
